# Supplementary material for: miR156b-targeted VvSBP8/13 functions downstream of the abscisic acid signal to regulate anthocyanins biosynthesis in grapevine fruit under drought
Source: Hortic Res. 2024 Jan 2;11(2):uhad293. doi: 10.1093/hr/uhad293 (PMC10873574; doi:10.1093/hr/uhad293)
Supplement: Web_Material_uhad293 [file web_material_uhad293.zip]

Archive with 2 entries (2 files):
- Supporting__information_DATA_final_2023.7.12-2.docx
- Supporting__information_Table_s1_final_2023.8.24.xlsx
