# Supplementary material for: miR156b-targeted VvSBP8/13 functions downstream of the abscisic acid signal to regulate anthocyanins biosynthesis in grapevine fruit under drought
Source: Hortic Res. 2024 Jan 2;11(2):uhad293. doi: 10.1093/hr/uhad293 (PMC10873574; doi:10.1093/hr/uhad293)
Supplement: Web_Material_uhad293 [file web_material_uhad293.zip › Supporting__information_Table_s1_final_2023.8.24.xlsx]

## Sheet: S1
Gene	Gene ID (NCBI)	Forward primer	Reverse primer	Purpose
VvAREB2	XM_010655778.2	ATCTCGAGCTAGAAAACAGGCTTA	CCTCTCAAAGTCTGCCTCTGC	qRT-PCR
VvUFGT	XM_002276999.4	TGCAGGGCCTAACTCACTCT	CGATGGAGCATGCGTGAGAA	qRT-PCR
VvLDOX	NM_001281218.1	CCTGAGGACAAGCGCGATA	CCAATCCCAACCCAAGCGAT	qRT-PCR
VvDFR	XM_002281822	GGCTTTCTAGCGAGAGCGTAG	GAGACCACCTTGGGCCATTC	qRT-PCR
VvSBP8	XM_002278476.1	CGGCCAAATCGGGAACCGGG	TCTTTGGCGGCGCTGGAGGT	qRT-PCR
VvSBP13	XM_002274466.1	CGACGGTGCCGAGATGCCAGG	CCTGCAGCTCCTCTTTGAGTCGTCG	qRT-PCR
VvActin	XM_002282480.4	CTTGCATCCCTCAGCACCTT	TCCTGTGGACAATGGATGGA	reference for qRT-PCR
VvUBI	VIT_16s0098g01190	TCTGAGGCTTCGTGGTGGTA	AGGCGTGCATAACATTTGCG	reference for qRT-PCR
vv-miR156b	MI0006486	GTCGTATCCAGTGCAGGGTCCGAGGTATTCGCACTGGATACGACGTGCTC		Primers used for stem-loop cDNA synthesis
vv-miR156b		GCGCGTGACAGAAGAGAGG	AGTGCAGGGTCCGAGGTATT	stem-loop qRT-PCR for mature miR156b
5.8S rRNA	KT344661.1	GCTCTCGCATCGATGAAGAAC	AGACTCGATGATTCACGGGATT	reference for stem-loop qRT-PCR
U6 snRNA	u6wg_chr6_15577690_15577792_+	CCGATAAAATTGGAACGATACAGAG	TCGATTTGTGCGTGTCATCCT	reference for stem-loop qRT-PCR
vv-MIR156b		TGCTTTTGCTTTTGCGTGCT	TAGCAGAGAGAGACCGGAGC	semi-qRT-PCR
AtACTIN-2	AT3G18780	GACCTTGCTGGACGTGACCTTAC	GTAGTCAACAGCAACAAAGGAGAGC	reference for semi-qRT-PCR
VvSBP8		gagctcggtacccggggatccATGGAAAGGGGTTCGAGCTC	gcccttgctcaccattctagaCTAAAGTGACCAGTGCATCTGCTG	Cloning VvSBP8 coding region into pCAMBIA2300
VvSBP13		gagctcggtacccggggatccATGGAAAATGGCGGGAACTC	gcccttgctcaccattctagaTCAAACAACATGAGTTCCTTCCAG	Cloning VvSBP13 coding region into pCAMBIA2300
vv-MIR156b		gagctcggtacccggggatccACGCGATCTGTGTGTTTTCTC	acgaaagctctgcaggtcgacAACGTAGCAGAGAGAGACCGGAG	Cloning miR156b precursor sequence into pCAMBIA2300
AtRD29A promoter	NM_124610.3	ccactgaatcaaaggccatggAGATTTGGGGTTTTGCTTTTG	caccattctagagcgggatccTCCAAAGATTTTTTTCTTTCC	Cloning AtRD29A promoter into pCAMBIA2300 for dual luciferase assay
VvSBP8		gggccccccctcgaggtcgacAACATGGTGGAGCACGACAc	cgctctagaactagtggatccAAGTGACCAGTGCATCTGCTG	Cloning 35S:VvSBP8 coding region into pGreenII 0800-LUC for dual luciferase assay
VvSBP13		gggccccccctcgaggtcgacAACATGGTGGAGCACGACAc	cgctctagaactagtggatccAACAACATGAGTTCCTTCCAGGGAG	Cloning 35S:VvSBP13 coding region into pGreenII 0800-LUC for dual luciferase assay
SNC		CTAGGGTCTTGAGCTTGTTTTGCCAA	CCGGTTGGCAAAACAAGCTCAAGACC	Cloning SNC fragment pGreen_dualluc_ORF_sensor for dual luciferase assay
VvSBP8/13		CTAGGGTGCTCTCTCTCTTCTGTCAA	CCGGTTGACAGAAGAGAGAGAGCACC	Cloning VvSBP8/13 cleavage sites into pGreen_dualluc_ORF_sensor for dual luciferase assay
VvSBP8		GATTgATGCATTCGAAGTCTCCAA	AAACTTGGAGACTTCGAATGCATc	Cloning VvSBP8-U6.26 sgRNA1 for CRISPR
VvSBP8		GGTCaCTCGTCTGAGTCGCTCAAC	AAACGTTGAGCGACTCAGACGAGt	Cloning VvSBP8-U3b sgRNA2 for CRISPR
VvSBP13		GATTGCAGTTCCAGTCAAACCTGG	AAACCCAGGTTTGACTGGAACTGC	Cloning VvSBP13-U6.26sgRNA1 for CRISPR
VvSBP13		GGTCaATCAGGGCGTGACCCACGC	AAACGCGTGGGTCACGCCCTGATt	Cloning VvSBP13-U3bsgRNA2 for CRISPR
vv-miR156b-STTM sequence		GCATTCTACTTCTATTGCAGCAATTTAAATCATTTCTTTTAAAGCAAAAGCAATTTTCTGAAAATTTTCACCATTTACGAACGATAggatccGTGCTCACTCctaTCCTCTGTCAgttgttgttgttatggtctaATTTAAATatggtctaaagaagaagaatGTGCTCACTCctaTCCTCTGTCAgtcgacGGTGCTAGCGAGCTCAGAGCTTTCGTTCGTATCATCGGTTTCGACAACGTTCGTCAAGTTCAATGCATCAGTTTCATTGCGCACACACCAGAATCCTACTGAG		STTM sequence synthesis
vv-miR156b		GCATTCTACTTCTATTGCAGCA	CTCAGTAGGATTCTGGTGTGTG	cloning miR156-STTM sequence into pCAMBIA1300
vv-MIR156b promoter		tgatgaattgaagaaaagcttCAAATCAATCATTCATCTCTACACGC	atacagagcacatgcctcgagTCTCTGCCTTTTTTTTCTCTCTCTC	cloning vv-MIR156b promoter into pAbAi for Y1H
VvAREB2		gccatggaggccagtgaattcATGGTGGGTTCGGAGTCGG	acgattcatctgcagctcgagCAATGGGCAGCTCCAAGTCT	cloning VvAREB2 coding sequence into pGADT7 for Y1H
VvmiR156b		gggccccccctcgaggtcgacGAAGTGACTCTTCAATTAC	cgctctagaactagtggatccTGCCCCAGAAGAAGAAG	cloning vv-MIR156b promoter into pGreenII 0800-LUC for dual luciferase assay
VvAREB2		gagctcggtacccggggatccATGGTGGGTTCGGAGTCGG	gcccttgctcaccattctagaCAATGGGCAGCTCCAAGTCT	cloning VvAREB2 coding region into pCAMBIA2300 for dual luciferase assay
VvmiR156b		TTGATGGTCGCCGTCGGCACTGTTTGATTT	AAATCAAACAGTGCCGACGGCGACCATCAA	Probe for MIR156b BLI
VvmiR156b-mu		TTGATGGTCGCCACTAATACTGTTTGATTT	AAATCAAACAGTATTAGTGGCGACCATCAA	Mutant probe for MIR156b BLIA
VvAREB2		ccgcgtggatccccggaattcATGGACTTGAGAAGAATGGCGT	gtcacgatgcggccgctcgagGAACAGACACGAGCTGGTACGC	cloning VvAREB2 coding region into pGEX-4T-1 for BLI
VvMYBA1	XM_010666609.2	GCCATGGAGGCCAGTGAATTCATGGAGAGCTTAGGAGTTAGAAAGGGT	ACGATTCATCTGCAGCTCGAGGATCAAGTGATTTACTTGTGTGTTGGGTG	cloning VvMYBA1 coding sequence into pGADT7 for Y2H
VvMYC1	NM_001281253.1	TGGCCATGGAGGCCGAATTCACTAGTatggctgcgccgccgaatag	TGCGGCCGCTGCAGGTCGACgcactggggtattatttggt	cloning VvMYC1 coding sequence into pGKBT7 for Y2H
VvSBP8		CATCGATACGggatctcGGATCCaaaaatggaaaatggcgggaactc	GCAGCTCGAgttaactagtataccgtaccttccttcgcatg	cloning VvSBP8 coding sequence into pGADT7 for Y2H
VvSBP8		TCGATACGggatctcGGATCCaaaaatggaaaatggcgggaactc	GCTCGAgttaactagtataccgtaccttccttcgcatg	cloning VvSBP8 coding sequence into pGKBT7 for Y2H
VvSBP13		CATCGATACGggatctcGGATCCaaaaatggaaaatggcgggaactc	GCAGCTCGAgttaactagtataccgtaccttccttcgcatg	cloning VvSBP13 coding sequence into pGADT7 for Y2H
VvSBP13		TCGATACGggatctcGGATCCaaaaatggaaaatggcgggaactc	GCTCGAgttaactagtataccgtaccttccttcgcatg	cloning VvSBP13 coding sequence into pGKBT7 for Y2H
VvMYC1		GTATCGCCGGAATTGGATCCAGAATTCatggctgcgccgccgaatag	GGCTGCATTAACTAGTgcactggggtattatttggt	cloning VvSBP8 coding sequence into pBridge for Y3H
VvSBP8		ACCCCCATCCATACAAGATCCAAAAatggaaaggggttcgagctc	TGCAGGGCCGCGCTAGAaagtgaccagtgcatctgctga	cloning VvSBP13 coding sequence into pBridge for Y3H
VvSBP13		ACCCCCATCCATACAAGATCTAAAAATGGAAAATGGCGGGAACTCG	TGCAGGGCCGCGCTAGAAACAACATGAGTTCCTTCCAGGGAG	cloning VvMYC1 coding sequence into pBridge for Y3H
VvMYC1		ggggacgagctcggtaccatggctgcgccgccgaata	gtacgagatctggtcgacgcactggggtattatttggtttattgcc	cloning VvMYC1 coding sequence into pCAMBIA1300-nLUC for Split-LUC
VvMYBA1		gcgtcccggggcggtaccatggagagcttaggagttagaaagg	aaagctctgcaggtcgacctagatcaagtgatttacttgtgtgttgggtg	cloning VvMYBA1 coding sequence into pCAMBIA1300-cLUC for Split-LUC
VvSBP8		CgcGGATCCcgtttccagctcttcggccaact	GGACTAGTgcgacgctcattatgaccagc	cloning VvSBP8 fragment into RNAi vector
VvSBP13		CgcGGATCCgtttgactggaactgcaccg	GGACTAGTtggtagtccttggcattgacc	cloning VvSBP13 fragment into RNAi vector
